# Supplementary material for: Enteropathogenic Escherichia coli-mediated fast and coordinated Ca²+ responses regulate NF-κB activation
Source: eLife. 2026 Jul 22;14:RP108953. doi: 10.7554/eLife.108953 (PMC13391085; doi:10.7554/eLife.108953)
Supplement: Figure 6—source data 1. [file elife-108953-fig6-data1.zip]

Archive with 4 entries (4 files):
- Fig. 6A.pdf
- Fig. 6D.pdf
- Fig. 6F.pdf
- Fig. 6G.pdf
