# Supplementary material for: Enteropathogenic Escherichia coli-mediated fast and coordinated Ca²+ responses regulate NF-κB activation
Source: eLife. 2026 Jul 22;14:RP108953. doi: 10.7554/eLife.108953 (PMC13391085; doi:10.7554/eLife.108953)
Supplement: Figure 6—source data 2. [file elife-108953-fig6-data2.zip]

Archive with 17 entries (12 files):
- Figure 6-Source Data 2/
- Figure 6-Source Data 2/Figure 6 A/
- Figure 6-Source Data 2/Figure 6 A/Fig6A HSP90.tif
- Figure 6-Source Data 2/Figure 6 A/Fig6A IKBa.tif
- Figure 6-Source Data 2/Figure 6 A/Fig6A p-IKBa.tif
- Figure 6-Source Data 2/Figure 6 D/
- Figure 6-Source Data 2/Figure 6 D/Fig6D HSP90.tif
- Figure 6-Source Data 2/Figure 6 D/Fig6D p-p65.tif
- Figure 6-Source Data 2/Figure 6 D/Fig6D p65.tif
- Figure 6-Source Data 2/Figure 6 F/
- Figure 6-Source Data 2/Figure 6 F/Fig6F HSP90.tif
- Figure 6-Source Data 2/Figure 6 F/Fig6F p-p65.tif
- Figure 6-Source Data 2/Figure 6 F/Fig6F p65.tif
- Figure 6-Source Data 2/Figure 6 G/
- Figure 6-Source Data 2/Figure 6 G/Fig6G HSP90.tif
- Figure 6-Source Data 2/Figure 6 G/Fig6G p-p65.tif
- Figure 6-Source Data 2/Figure 6 G/Fig6G p65.tif
