# Supplementary material for: Enteropathogenic Escherichia coli-mediated fast and coordinated Ca²+ responses regulate NF-κB activation
Source: eLife. 2026 Jul 22;14:RP108953. doi: 10.7554/eLife.108953 (PMC13391085; doi:10.7554/eLife.108953)
Supplement: Figure 6—figure supplement 1—source data 2. [file elife-108953-fig6-figsupp1-data2.zip]

Archive with 3 entries (3 files):
- FigS6 Supplement data OGlNac composite.tif
- FigS6 Supplement data OGlNac.Tif
- FigS6 Supplemental data HSP90.tif
