# Supplementary material for: Enteropathogenic Escherichia coli-mediated fast and coordinated Ca²+ responses regulate NF-κB activation
Source: eLife. 2026 Jul 22;14:RP108953. doi: 10.7554/eLife.108953 (PMC13391085; doi:10.7554/eLife.108953)
Supplement: Figure 7—source data 1. [file elife-108953-fig7-data1.zip]

Archive with 2 entries (2 files):
- Figure 7A Source Data Input.pdf
- Figure 7A Source Data IP.pdf
