# Supplementary material for: Enteropathogenic Escherichia coli-mediated fast and coordinated Ca²+ responses regulate NF-κB activation
Source: eLife. 2026 Jul 22;14:RP108953. doi: 10.7554/eLife.108953 (PMC13391085; doi:10.7554/eLife.108953)
Supplement: Figure 7—source data 2. [file elife-108953-fig7-data2.zip]

Archive with 6 entries (6 files):
- Input Actin .tif
- Input O-Glcnac.tif
- Input p65.tif
- IP O-Glcnac.tif
- IP p65 Composite Molecular weight marker.Tif
- IP p65.tif
